# Supplementary material for: Adenoviral Transfer of Human Aquaporin-8 Gene to Mouse Liver Improves Ammonia-Derived Ureagenesis
Source: Cells. 2023 Jun 2;12(11):1535. doi: 10.3390/cells12111535 (PMC10253139; doi:10.3390/cells12111535)
Supplement: Supplementary file 1 [file cells-12-01535-s001.zip]

Archive with 1 entries (1 files):
- Suppl.pdf
